# Supplementary material for: Alteration of ankle proprioceptive threshold during gait in the presence of acute experimental pain
Source: PLoS One. 2022 Jan 25;17(1):e0263161. doi: 10.1371/journal.pone.0263161 (PMC8789182; doi:10.1371/journal.pone.0263161)
Supplement: S1 Data — (XLSX) [file pone.0263161.s001.xlsx]

## Sheet: Feuil1
Control	Age	Sex (F=1; M=2)	Height	Weight	Footedness (R=1; L=2)	LEFS	Shoe size	% gait cycle	Detection Treshold	Intensity 1	Intensity 2	Control	Threshold 1	Threshold 2		% of change
C01	28	1	170	52,2	1	80	8	72				C01	13.06	12.95		99.1577
C02	27	2	174	70	2	80	10	65				C02	10.06	9.53		94.7316
C03	30	1	184	93	1	80	10	72				C03	7.96	4.07		51.1307
C04	33	1	165	70	2	80	8.5	68				C04	3.896	5.019		128.824
C05	29	1	157	57	1	80	8.5	68				C05	6	4.376		72.9333
C06	27	2	184	73	1	72	11	67				C06	4.012	3.828		95.4138
C07	25	2	168	65	1	80	8	69				C07	4.387	2.34		53.3394
C08	25	1	173	83	1	79	8.5	72				C08	5.059	4.547		89.8794
C09	30	2	178	81	1	79	8.5	71				C09	9.42	9.216		97.8344
C10	30	1	165	77	1	80	8.5	68				C10	4.743	4.714		99.3886
C11	27	2	188	84	1	80	11	72				C11	7.242	9.72		134.217
C12	29	1	165	58	1	80	8	68				C12	5.312	4.33		81.5136
Mean	28.3333		172.583	73.7273		79.1667	9.04167	69.3333				Mean	6.76258	6.22		91.5303
SD	2.3094		9.40462	11.2169		2.28963	1.13735	2.38683				SD	2.86593	3.25235		25.1136
Stimulation		Sex (F=1; M=2)										Stimulation	Threshold 1	Threshold 2		% of change
S01	26	2	174	70	1	80	10	65	1.3	1.6	1.6	S01	4.281	3.43		80.1215
S02	26	2	173	76	1	80	8.5	70	3	3.6	3.6	S02	10.51	12.85		122.265
S03	24	2	186	76	1	80	10	72	1.6	1.9	1.9	S03	8.21	5.235		63.7637
S04	23	1	163	63	2	80	6	68	0.8	1	1	S04	5.344	4.811		90.0262
S05	35	1	180	63	1	80	8.5	69	4	4.8	4.8	S05	2.263	4.12		182.059
S06	22	1	170	61	1	80	8	72	1	1.2	1.2	S06	11.05	8.964		81.1222
S07	24	1	170	108	1	71	8	72	1.5	1.8	1.8	S07	13.95	16.77		120.215
S08	27	1	164	57	1	80	8	66	4.2	5	5	S08	6.946	6.514		93.7806
S09	25	1	170	52	1	80	8.5	72	1.3	1.6	1.6	S09	6.452	5.451		84.4854
S10	30	2	183	91	1	80	10	66	2.3	2.8	2.8	S10	4.712	4.227		89.7071
S11	31	2	183	79	1	80	11	70	1.5	1.8	1.8	S11	4.195	4.709		112.253
S12	24	1	165	59	1	80	8	69	1.4	1.7	1.7	S12	8.054	7.368		91.4825
Mean	26.4167		173.417	71.25		79.25	8.70833	69.25	1.99167	2.4	2.4	Mean	7.16392	7.03742		100.94
SD	3.80092		7.91384	15.9893		2.59808	1.33924	2.56285	1.14293	1.35714	1.35714	SD	3.37448	4.0246		30.7476
Pain		Sex (F=1; M=2)										Pain	Threshold 1	Threshold 2		% of change
P01	36	2	186	80	1	75	10	65	2	5.4	6.4	P01	7.247	9		124.189
P02	19	2	180	82	1	75	10	65	1.9	7.7	7.7	P02	2.535	2.308		91.0454
P03	22	1	163	62	2	80	6	67	1.7	10.7	10.7	P03	3.618	5.235		144.693
P04	20	1	165	59	1	80	8	74	1.7	11	11	P04	11.69	15.08		128.999
P05	27	2	182	77	2	80	10	65	1.5	10.6	10.6	P05	4.12	5.247		127.354
P06	25	1	170	77	1	80	8	66	1.6	7.2	7.9	P06	1.806	3.946		218.494
P07	22	1	170	51	2	80	8.5	70	1.2	3.7	4.5	P07	2.925	4.017		137.333
P08	35	1	158	58	1	80	8	71	1.1	5	5	P08	7.185	10.2		141.962
P09	27	2	185	80	1	80	11	69	1.5	12.4	12.4	P09	3.456	3.697		106.973
P10	32	2	176	73	1	80	10	66	1.6	7.8	7.8	P10	5.479	4.956		90.4545
P11	32	2	163	59	1	78	6	66	0.9	10.3	10.3	P11	3.722	4.902		131.703
P12	27	1	170	62	1	80	8.5	70	1.2	10.5	10.5	P12	2.976	4.12		138.441
Mean	27		172.333	68.3333		79	8.66667	67.8333	1.49167	8.525	8.73333	Mean	4.72992	6.059		131.804
SD	5.73664		9.35495	10.8404		1.95402	1.60019	2.91807	0.331548	2.79061	2.54856	SD	2.78494	3.60697		32.9357
